# Supplementary material for: Effective Synthesis of High-Integrity mRNA Using In Vitro Transcription
Source: Molecules. 2024 May 23;29(11):2461. doi: 10.3390/molecules29112461 (PMC11173937; doi:10.3390/molecules29112461)
Supplement: Supplementary file 1 [file molecules-29-02461-s001.zip]

Archive with 1 entries (1 files):
- molecules-2982008-supplementary.pdf
